# Supplementary material for: Evaluating a Nationwide Neonatal Research Infrastructure: A Bibliometric Network Analysis of the Korean Neonatal Network
Source: Healthcare (Basel). 2026 Jul 20;14(14):2188. doi: 10.3390/healthcare14142188 (PMC13410123; doi:10.3390/healthcare14142188)
Supplement: Supplementary file 1 [file healthcare-14-02188-s001.zip]

Archive with 1 entries (1 files):
- healthcare-4415568-supplementary.pdf
